# Supplementary material for: Maternal immune activation in rats produces temporal perception impairments in adult offspring analogous to those observed in schizophrenia
Source: PLoS One. 2017 Nov 6;12(11):e0187719. doi: 10.1371/journal.pone.0187719 (PMC5673217; doi:10.1371/journal.pone.0187719)
Supplement: S1 Dataset — (XLSX) [file pone.0187719.s001.xlsx]

## Sheet: Proportion long data
	Control										MIA
Duration	C1	C2	C3	C4	C5	C6	C7	C8	C9		MIA1	MIA2	MIA3	MIA4	MIA5	MIA6	MIA7	MIA8	MIA9	MIA10
2	0.04	0.028571	0	0.08	0.131667	0.129444	0.1	0.224444	0.1		0.08	0.213333	0.169444	0.12	0.165	0.102222	0.02	0.102222	0.02	0.04
2.6	0.14	0.088889	0.08	0.185	0.092222	0.106667	0.064444	0.16	0.14		0.12	0.171111	0.168889	0.06	0.13	0.08	0.02	0.122222	0.1	0.042222
3.2	0.14	0.112222	0.04	0.164444	0.170556	0.156667	0.14	0.182222	0.2		0.22	0.34	0.415556	0.3	0.18	0.1	0.14	0.306667	0.12	0.18
4	0.46	0.335	0.34	0.371111	0.365556	0.191111	0.38	0.462222	0.38		0.74	0.702222	0.765556	0.64	0.631111	0.333333	0.42	0.424444	0.5	0.54
5	0.7	0.731746	0.671111	0.775556	0.758889	0.617778	0.771111	0.757778	0.66		0.897778	0.92	0.735	0.851111	0.815556	0.68	0.7	0.724444	0.68	0.68
6.4	0.74	0.805	0.78	0.88	0.852063	0.788889	0.94	0.74	0.88		0.88	0.915556	0.8	0.98	0.957778	0.8	0.82	0.8	0.9	0.937778
8	0.78	0.858333	0.82	0.9	0.853333	0.78	0.9	0.88	0.98		0.917778	0.905	0.828889	0.96	0.8	0.9	0.86	0.917778	0.9	0.82
